# Supplementary material for: Genome-wide analysis of MYB transcription factors and their responses to salt stress in Casuarina equisetifolia
Source: BMC Plant Biol. 2021 Jul 8;21:328. doi: 10.1186/s12870-021-03083-6 (PMC8265015; doi:10.1186/s12870-021-03083-6)
Supplement: Supplementary file 5 — Additional file 5: Table S1. Details of the identified CeqMYB genes. Table S2 The prediction of subcellular localization in CeqMYB genes. Table S3 Putative functions of the MYB proteins in Casuarina equisetifolia. Table S4 Detailed information for the 20 motifs in the R2R3-MYB proteins of Casuarina equisetifolia. Table S5 Detailed information for the 20 motifs in the 1R-MYB, 3R-MYB and 4R-MYB proteins of Casuarina equisetifolia. Table S6 Ka/Ks ratios of gene pairs in Casuarina equisetifolia. Table S7 Heat map data of 182 MYB gene family in Casuarina equisetifolia. Table S8 Gene ontology of the of MYB gene family in Casuarina equisetifolia. Table S9 List of primer sequences used for qRT-PCR analysis of 32 selected CeqMYB genes. [file 12870_2021_3083_MOESM5_ESM.xlsx]

## Sheet: Table S1
Table S1. Details of the identified CeqMYB genes.
Name	Gene Identifier	Location	ORF length (bp)	Protein
				Length (a.a.)	PI	Mol.Wt. (Da)	Exons	Number of Domains	Domains Type
CeqMYB1	CCG000130.2	scaffold_1:1364964..1367104(-)	1188	395	6.58	43867.2	5	1	MYB-1R
CeqMYB2	CCG000691.1	scaffold_104:609819..614891(+)	930	309	5.13	33473.5	1	1	MYB-1R
CeqMYB3	CCG000981.1	scaffold_108:495307..499579(+)	1401	466	5.42	50936.5	7	1	MYB-1R
CeqMYB4	CCG001107.1	scaffold_109:501059..502656(+)	1152	383	8.52	43021.5	3	2	MYB-2R
CeqMYB5	CCG001378.1	scaffold_110:839331..841489(-)	444	147	5.9	16941	5	1	MYB-1R
CeqMYB6	CCG001668.1	scaffold_114:663316..664780(-)	1089	362	6.05	40567.8	3	1	MYB-1R
CeqMYB7	CCG001779.1	scaffold_116:601363..602160(+)	798	265	7.13	29755.3	1	2	MYB-2R
CeqMYB8	CCG001803.1	scaffold_117:3668..5111(-)	450	149	6.08	16847	3	1	MYB-1R
CeqMYB9	CCG002184.1	scaffold_12:1339899..1341612(-)	993	330	7.7	37630.3	2	2	MYB-2R
CeqMYB10	CCG002353.1	scaffold_120:1349694..1350986(+)	663	220	8.73	24365.2	1	2	MYB-2R
CeqMYB11	CCG002675.1	scaffold_125:6150..7699(-)	768	255	5.61	28585.4	2	2	MYB-2R
CeqMYB12	CCG002834.1	scaffold_127:458143..459369(-)	675	224	9.53	25068.5	3	2	MYB-2R
CeqMYB13	CCG003098.2	scaffold_13:714172..720255(+)	1587	528	5.63	58137.7	9	1	MYB-1R
CeqMYB14	CCG003217.1	scaffold_130:209798..210901(-)	900	299	9	33625.8	3	2	MYB-2R
CeqMYB15	CCG003695.1	scaffold_136:58667..60439(-)	855	284	9.17	31939.1	2	2	MYB-2R
CeqMYB16	CCG003853.1	scaffold_139:376599..378369(+)	987	328	5.01	36309.4	3	1	MYB-1R
CeqMYB17	CCG003975.2	scaffold_14:1062349..1064850(-)	996	331	5.79	36625.1	4	2	MYB-2R
CeqMYB18	CCG004090.1	scaffold_141:487451..488578(+)	990	329	7.17	36528.1	2	2	MYB-2R
CeqMYB19	CCG004092.1	scaffold_141:495445..496703(+)	1035	344	6.8	37903.9	3	2	MYB-2R
CeqMYB20	CCG004093.1	scaffold_141:503976..505057(+)	999	332	6.51	37344.8	2	2	MYB-2R
CeqMYB21	CCG004322.1	scaffold_146:252193..253701(+)	960	319	6.04	35706.2	3	2	MYB-2R
CeqMYB22	CCG004346.1	scaffold_147:37491..38953(-)	1038	345	5.78	38574.6	2	1	MYB-1R
CeqMYB23	CCG004442.1	scaffold_148:929178..929749(-)	420	139	9.83	16009.5	3	2	MYB-2R
CeqMYB24	CCG004520.1	scaffold_149:476176..479242(-)	960	319	6.43	34312.3	1	1	MYB-1R
CeqMYB25	CCG004693.1	scaffold_15:1005814..1007023(+)	858	285	8.05	31966.1	3	2	MYB-2R
CeqMYB26	CCG004694.1	scaffold_15:1013888..1015158(+)	837	278	7.03	31045.8	3	2	MYB-2R
CeqMYB27	CCG004697.1	scaffold_15:1027221..1028458(-)	630	209	7.69	23962.1	3	2	MYB-2R
CeqMYB28	CCG004739.1	scaffold_15:1457953..1464976(-)	3006	1001	5.22	112591	4	2	MYB-2R
CeqMYB29	CCG004759.1	scaffold_15:1652864..1653844(-)	798	265	9.86	29820.3	3	2	MYB-2R
CeqMYB30	CCG004648.1	scaffold_15:660737..662066(-)	1047	348	5.99	38578.1	3	2	MYB-2R
CeqMYB31	CCG005052.1	scaffold_153:49607..53252(-)	654	217	8.83	25253.3	5	1	MYB-1R
CeqMYB32	CCG005163.1	scaffold_155:328582..331307(+)	918	305	5.12	34798.9	3	2	MYB-2R
CeqMYB33	CCG005123.1	scaffold_155:68915..70071(+)	840	279	8.68	31263.9	3	2	MYB-2R
CeqMYB34	CCG005673.1	scaffold_160:369566..371031(-)	1017	338	5.97	37415.5	6	1	MYB-1R
CeqMYB35	CCG005677.1	scaffold_160:399656..407774(-)	2403	800	9.09	88516.1	9	2	MYB-2R
CeqMYB36	CCG005841.1	scaffold_164:206653..209441(-)	1488	495	8.04	54002.4	6	1	MYB-1R
CeqMYB37	CCG006490.1	scaffold_173:225500..228559(+)	1815	604	7.8	66753.3	7	1	MYB-1R
CeqMYB38	CCG006548.1	scaffold_174:293414..295042(+)	990	329	8.76	35386.3	2	2	MYB-2R
CeqMYB39	CCG006722.1	scaffold_176:954420..955624(+)	1014	337	5.87	37103.8	3	2	MYB-2R
CeqMYB40	CCG006883.1	scaffold_179:537279..539480(-)	1464	487	7.26	54008.9	3	2	MYB-2R
CeqMYB41	CCG006939.1	scaffold_18:384719..387984(-)	1365	454	9.71	51608.8	4	2	MYB-2R
CeqMYB42	CCG007217.2	scaffold_181:378108..379880(+)	1080	359	7.72	39761.3	6	1	MYB-1R
CeqMYB43	CCG007389.1	scaffold_184:299772..306564(-)	3210	1069	8.19	19187	10	4	MYB-4R
CeqMYB44	CCG007400.1	scaffold_184:364390..365516(+)	579	192	9.14	22093.2	3	2	MYB-2R
CeqMYB45	CCG007401.1	scaffold_184:373013..374120(+)	576	191	9.26	21565.6	3	2	MYB-2R
CeqMYB46	CCG007883.1	scaffold_190:161760..164363(-)	1227	408	5.84	44259.2	3	2	MYB-2R
CeqMYB47	CCG007963.1	scaffold_192:96827..102761(+)	1437	478	7.17	53463.1	12	2	MYB-2R
CeqMYB48	CCG008071.1	scaffold_194:350267..353482(+)	1167	388	5.51	43307.4	4	2	MYB-2R
CeqMYB49	CCG008386.1	scaffold_199:233958..236317(-)	975	324	8.67	36184.8	7	1	MYB-1R
CeqMYB50	CCG008448.1	scaffold_199:637049..640159(+)	933	310	6.02	35057.4	2	2	MYB-2R
CeqMYB51	CCG008370.2	scaffold_199:79587..81279(-)	630	209	6.14	23236	5	1	MYB-1R
CeqMYB52	CCG008615.1	scaffold_2:1097756..1098382(-)	372	123	10.65	14542	3	1	MYB-1R
CeqMYB53	CCG008710.1	scaffold_2:2293143..2294135(-)	993	330	5.02	36003.5	1	1	MYB-1R
CeqMYB54	CCG008513.1	scaffold_2:420693..422310(-)	1095	364	8.55	41259.2	5	1	MYB-1R
CeqMYB55	CCG009382.1	scaffold_210:274193..277583(+)	501	166	9.36	18576.3	4	1	MYB-1R
CeqMYB56	CCG009384.1	scaffold_210:284244..286504(+)	840	279	6.09	30152.7	6	1	MYB-1R
CeqMYB57	CCG009794.1	scaffold_22:1108523..1109924(-)	693	230	6.66	26357.6	3	2	MYB-2R
CeqMYB58	CCG009743.1	scaffold_22:389600..391343(-)	900	299	5.84	33895.1	3	2	MYB-2R
CeqMYB59	CCG009881.1	scaffold_220:337693..338973(+)	966	321	5.48	36060	2	1	MYB-1R
CeqMYB60	CCG010375.1	scaffold_23:1513414..1518837(-)	1596	531	5.72	58921.1	4	2	MYB-2R
CeqMYB61	CCG010704.1	scaffold_237:256542..258750(+)	909	302	6.35	34772.5	3	2	MYB-2R
CeqMYB62	CCG010871.1	scaffold_24:1201396..1203789(-)	999	332	6.64	37485.9	7	1	MYB-1R
CeqMYB63	CCG010872.1	scaffold_24:1212982..1216524(-)	1281	426	8.05	47846.5	7	1	MYB-1R
CeqMYB64	CCG010910.1	scaffold_24:1603067..1605291(-)	1257	418	6.66	47238.7	6	1	MYB-1R
CeqMYB65	CCG010965.1	scaffold_24:2012977..2013503(-)	315	104	9.3	11910.5	3	1	MYB-1R
CeqMYB66	CCG010973.1	scaffold_24:2095701..2099289(+)	1299	432	8.8	48880	3	2	MYB-2R
CeqMYB67	CCG010827.1	scaffold_24:706178..707749(+)	882	293	9.55	32179.6	4	1	MYB-1R
CeqMYB68	CCG011090.1	scaffold_243:49862..51669(-)	1314	437	8.57	48363	3	2	MYB-2R
CeqMYB69	CCG011340.1	scaffold_25:327861..329577(+)	966	321	6.4	35711.8	3	2	MYB-2R
CeqMYB70	CCG011522.1	scaffold_252:238824..239982(-)	648	215	9.81	24295.5	3	2	MYB-2R
CeqMYB71	CCG011536.1	scaffold_253:33407..34517(+)	816	271	5.79	30731.4	3	2	MYB-2R
CeqMYB72	CCG011910.1	scaffold_26:2031879..2033495(+)	1068	355	5.7	40283.1	3	2	MYB-2R
CeqMYB73	CCG011931.1	scaffold_261:14928..16722(+)	921	306	8.04	37373.2	3	2	MYB-2R
CeqMYB74	CCG011962.1	scaffold_262:68706..69661(+)	717	238	7.69	28059.4	3	2	MYB-2R
CeqMYB75	CCG012193.1	scaffold_27:730756..731082(+)	327	108	9.8	12740.8	1	1	MYB-1R
CeqMYB76	CCG012194.1	scaffold_27:732650..735616(+)	693	230	9.14	26020.1	3	1	MYB-1R
CeqMYB77	CCG012195.1	scaffold_27:747602..749815(-)	990	329	7.61	35400.6	2	2	MYB-2R
CeqMYB78	CCG012200.1	scaffold_27:817465..819458(+)	984	327	8.23	36271.4	3	2	MYB-2R
CeqMYB79	CCG012589.1	scaffold_282:30102..31083(+)	777	258	5.77	29312	3	2	MYB-2R
CeqMYB80	CCG012793.1	scaffold_2829:1794218..1795529(+)	882	293	6.32	32426.6	2	1	MYB-1R
CeqMYB81	CCG012661.1	scaffold_2829:351196..352991(+)	885	294	6.75	32586.4	2	2	MYB-2R
CeqMYB82	CCG012711.1	scaffold_2829:945627..947529(-)	876	291	9.84	31520.4	3	1	MYB-1R
CeqMYB83	CCG013265.1	scaffold_29:582676..586442(+)	1005	334	7.71	36123.9	3	1	MYB-1R
CeqMYB84	CCG013271.1	scaffold_29:681795..683159(+)	948	315	9.64	35795.1	4	2	MYB-2R
CeqMYB85	CCG013727.1	scaffold_295:39343..40223(-)	414	137	10.06	15774.1	2	1	MYB-1R
CeqMYB86	CCG013728.1	scaffold_295:47239..48549(-)	798	265	6.75	29930.9	3	2	MYB-2R
CeqMYB87	CCG013729.1	scaffold_295:52700..58251(-)	1935	644	6.27	72913	9	4	MYB-4R
CeqMYB88	CCG013730.1	scaffold_295:61159..62557(-)	651	216	4.9	23973.9	3	1	MYB-1R
CeqMYB89	CCG013731.1	scaffold_295:80309..81278(-)	801	266	6.9	29796.5	3	2	MYB-2R
CeqMYB90	CCG013791.1	scaffold_298:103265..106197(+)	1281	426	6.05	46798	6	1	MYB-1R
CeqMYB91	CCG013792.1	scaffold_298:108695..111992(+)	1128	375	5.86	41899.4	4	1	MYB-1R
CeqMYB92	CCG013793.1	scaffold_298:116291..119460(+)	1212	403	5.53	44133.8	5	1	MYB-1R
CeqMYB93	CCG013842.1	scaffold_3:376521..381241(+)	1110	369	9.22	41901	6	1	MYB-1R
CeqMYB94	CCG013871.1	scaffold_3:808167..810994(-)	852	283	9.2	31486.5	6	1	MYB-1R
CeqMYB95	CCG014314.1	scaffold_31:159187..160693(-)	684	227	8.79	25465.7	3	2	MYB-2R
CeqMYB96	CCG014477.1	scaffold_313:58322..59461(+)	852	283	9.04	32699.8	2	2	MYB-2R
CeqMYB97	CCG014771.1	scaffold_32:2035900..2037112(+)	927	308	6.89	33886.9	3	2	MYB-2R
CeqMYB98	CCG014609.1	scaffold_32:465641..468406(+)	1401	466	6.19	52872.7	5	2	MYB-2R
CeqMYB99	CCG014620.1	scaffold_32:701522..702846(-)	759	252	5.93	29206.9	3	2	MYB-2R
CeqMYB100	CCG014621.1	scaffold_32:709570..711771(-)	1113	370	5.05	41523.9	3	2	MYB-2R
CeqMYB101	CCG015136.1	scaffold_331:43100..44432(-)	1101	366	7.56	40928.4	3	2	MYB-2R
CeqMYB102	CCG015247.1	scaffold_34:126589..128550(-)	996	331	6.12	37109.3	3	2	MYB-2R
CeqMYB103	CCG015418.1	scaffold_34:2050135..2051055(-)	921	306	8.92	33474.5	1	2	MYB-2R
CeqMYB104	CCG015493.1	scaffold_34:2724382..2728248(-)	1860	619	8.8	69255.5	7	3	MYB-3R
CeqMYB105	CCG015283.1	scaffold_34:493824..498130(-)	1212	403	9.1	44816.3	7	1	MYB-1R
CeqMYB106	CCG015291.1	scaffold_34:600756..601912(+)	642	213	5.01	24065.6	3	1	MYB-1R
CeqMYB107	CCG015293.1	scaffold_34:612988..614170(+)	990	329	5.89	37117.5	3	2	MYB-2R
CeqMYB108	CCG015237.1	scaffold_34:61586..64199(+)	1152	383	9.11	41940.5	5	1	MYB-1R
CeqMYB109	CCG016234.1	scaffold_37:1109169..1110900(-)	969	322	5.63	35255.2	5	1	MYB-1R
CeqMYB110	CCG016323.1	scaffold_376:29117..32739(+)	1959	652	4.98	73333	4	2	MYB-2R
CeqMYB111	CCG016324.1	scaffold_376:35363..35686(+)	324	107	9.79	12123.9	1	1	MYB-1R
CeqMYB112	CCG016610.1	scaffold_38:1911991..1913169(-)	732	243	5.25	27904.2	3	2	MYB-2R
CeqMYB113	CCG016611.1	scaffold_38:1916324..1917380(-)	690	229	7.09	26867.2	3	2	MYB-2R
CeqMYB114	CCG016670.1	scaffold_38:2330001..2331047(+)	828	275	5.84	30197.7	2	1	MYB-1R
CeqMYB115	CCG016450.1	scaffold_38:594003..595223(+)	1023	340	6.01	38014	3	2	MYB-2R
CeqMYB116	CCG017506.1	scaffold_4:2050249..2051717(-)	903	300	6.01	34486.9	3	2	MYB-2R
CeqMYB117	CCG017387.1	scaffold_4:926155..928320(+)	888	295	8.05	31913.8	3	2	MYB-2R
CeqMYB118	CCG017745.1	scaffold_40:2166353..2173757(+)	1227	408	7	45633.9	6	1	MYB-1R
CeqMYB119	CCG018058.1	scaffold_41:1442466..1445311(+)	747	248	5.79	27024.9	6	1	MYB-1R
CeqMYB120	CCG017904.1	scaffold_41:208857..210619(-)	894	297	9.95	32529.5	3	1	MYB-1R
CeqMYB121	CCG017976.1	scaffold_41:754885..756032(+)	651	216	9.39	24779.9	3	2	MYB-2R
CeqMYB122	CCG018315.1	scaffold_42:825039..834779(-)	2316	771	6.25	83967.6	6	1	MYB-1R
CeqMYB123	CCG018983.1	scaffold_45:407396..408613(-)	1008	335	5.85	37259.1	2	2	MYB-2R
CeqMYB124	CCG018984.1	scaffold_45:416443..417687(-)	783	260	6.31	28373.1	2	2	MYB-2R
CeqMYB125	CCG019293.1	scaffold_46:1114578..1117277(+)	1482	493	6.73	53856.8	3	2	MYB-2R
CeqMYB126	CCG019251.1	scaffold_46:685303..687421(-)	822	273	6.32	30585.3	3	2	MYB-2R
CeqMYB127	CCG019253.1	scaffold_46:699160..701874(-)	873	290	8.42	32734.9	3	2	MYB-2R
CeqMYB128	CCG020343.2	scaffold_5:1368149..1374095(+)	2475	824	6.16	90504.4	11	1	MYB-1R
CeqMYB129	CCG020280.1	scaffold_5:842030..842968(-)	939	312	7.68	33669.9	1	2	MYB-2R
CeqMYB130	CCG020896.1	scaffold_52:332043..332795(+)	753	250	6.73	28401.7	1	2	MYB-2R
CeqMYB131	CCG021447.1	scaffold_54:1150979..1152009(-)	942	313	6.15	35133.4	2	2	MYB-2R
CeqMYB132	CCG021657.1	scaffold_55:593752..595366(+)	975	324	5.93	36039.1	3	2	MYB-2R
CeqMYB133	CCG021684.1	scaffold_55:810890..812399(+)	783	260	5.92	29524	2	2	MYB-2R
CeqMYB134	CCG021824.1	scaffold_56:114818..120449(+)	2919	972	5.03	107610	10	3	MYB-3R
CeqMYB135	CCG022234.1	scaffold_58:974137..980680(-)	1839	612	8.56	67612.8	8	3	MYB-3R
CeqMYB136	CCG022426.1	scaffold_59:1300599..1303520(+)	1713	570	6.82	62372.8	8	1	MYB-1R
CeqMYB137	CCG022338.1	scaffold_59:81936..84528(+)	1905	634	8.35	73829	1	1	MYB-1R
CeqMYB138	CCG022748.1	scaffold_6:2203236..2204843(+)	822	273	5.16	30749.1	3	2	MYB-2R
CeqMYB139	CCG023081.1	scaffold_62:490499..495826(-)	1728	575	5.7	60793.7	7	1	MYB-1R
CeqMYB140	CCG023830.2	scaffold_65:1686244..1692676(-)	1149	382	9.56	41830.2	8	1	MYB-1R
CeqMYB141	CCG023961.1	scaffold_65:3026688..3028217(+)	723	240	7.1	27718.3	3	2	MYB-2R
CeqMYB142	CCG024014.1	scaffold_65:3677624..3677971(-)	348	115	4.06	12885.6	1	1	MYB-1R
CeqMYB143	CCG023718.1	scaffold_65:936727..938316(-)	798	265	4.46	29486.6	3	1	MYB-1R
CeqMYB144	CCG024148.1	scaffold_66:462544..465650(-)	1110	369	5.62	41734.9	5	2	MYB-2R
CeqMYB145	CCG024276.1	scaffold_67:454087..458105(+)	1680	559	5.24	60012.8	3	2	MYB-2R
CeqMYB146	CCG024420.1	scaffold_68:615392..617245(-)	552	183	6.52	20934.8	2	2	MYB-2R
CeqMYB147	CCG024452.1	scaffold_68:982579..984538(-)	1128	375	5.15	42001	3	2	MYB-2R
CeqMYB148	CCG024630.1	scaffold_69:266578..267046(-)	363	120	9.33	13373.1	2	1	MYB-1R
CeqMYB149	CCG024909.1	scaffold_7:1407033..1408361(-)	1056	351	8.89	39771.3	1	1	MYB-1R
CeqMYB150	CCG024982.1	scaffold_7:2162511..2164300(+)	1110	369	5.3	41159.8	3	2	MYB-2R
CeqMYB151	CCG025680.1	scaffold_74:66418..68925(-)	1563	520	5.18	56466.2	3	2	MYB-2R
CeqMYB152	CCG025999.1	scaffold_75:839178..842796(+)	918	305	8.45	33860.8	6	1	MYB-1R
CeqMYB153	CCG026213.1	scaffold_77:279208..279528(+)	321	106	5.78	11077.4	1	1	MYB-1R
CeqMYB154	CCG026452.1	scaffold_78:1030319..1033028(+)	1377	458	7.34	50068.6	4	1	MYB-1R
CeqMYB155	CCG026337.1	scaffold_78:1246..2989(+)	900	299	5.66	33847	3	2	MYB-2R
CeqMYB156	CCG026338.1	scaffold_78:27296..28742(+)	879	292	8.82	33228.3	3	2	MYB-2R
CeqMYB157	CCG026339.1	scaffold_78:40453..41712(+)	1122	373	6.4	41664.8	3	2	MYB-2R
CeqMYB158	CCG026711.1	scaffold_8:1267511..1274225(+)	3219	1072	6.1	117926	11	3	MYB-3R
CeqMYB159	CCG026603.1	scaffold_8:90113..91480(-)	738	245	9.1	27291	2	2	MYB-2R
CeqMYB160	CCG027210.1	scaffold_83:272161..278211(-)	1800	599	6.27	64155.7	6	1	MYB-1R
CeqMYB161	CCG027532.1	scaffold_84:1498461..1499803(-)	1008	335	5.69	37430.8	3	2	MYB-2R
CeqMYB162	CCG028036.1	scaffold_88:586697..590026(-)	1623	540	4.27	60364.6	2	1	MYB-1R
CeqMYB163	CCG027975.1	scaffold_88:95074..96343(+)	813	270	9.03	31968.8	3	2	MYB-2R
CeqMYB164	CCG028264.1	scaffold_9:1549467..1550583(+)	873	290	6.81	31627.2	2	2	MYB-2R
CeqMYB165	CCG028301.1	scaffold_9:1881347..1882909(+)	939	312	5.62	35380.4	3	2	MYB-2R
CeqMYB166	CCG028217.1	scaffold_9:776249..777674(+)	963	320	7.62	36051.6	3	2	MYB-2R
CeqMYB167	CCG028223.1	scaffold_9:953178..955178(-)	1152	383	8.2	43026.9	3	2	MYB-2R
CeqMYB168	CCG028516.1	scaffold_90:792878..794240(+)	720	239	9.26	26786.3	3	2	MYB-2R
CeqMYB169	CCG028706.1	scaffold_91:1474614..1478973(-)	1596	531	4.41	58862.2	2	1	MYB-1R
CeqMYB170	CCG028614.1	scaffold_91:411784..414266(-)	1155	384	6.81	43301.5	3	2	MYB-2R
CeqMYB171	CCG028910.1	scaffold_92:1323284..1324422(-)	888	295	6.13	33040.7	3	2	MYB-2R
CeqMYB172	CCG028911.1	scaffold_92:1335378..1336617(+)	831	276	6.34	31008	3	2	MYB-2R
CeqMYB173	CCG028917.1	scaffold_92:1407675..1408798(+)	594	197	7.73	22781.5	3	2	MYB-2R
CeqMYB174	CCG028999.1	scaffold_92:2140133..2142315(-)	954	317	5.92	35314.5	2	2	MYB-2R
CeqMYB175	CCG029033.1	scaffold_92:2620148..2623788(-)	1020	339	9.12	37468.2	8	1	MYB-1R
CeqMYB176	CCG028765.1	scaffold_92:339853..341763(+)	1212	403	6.62	43882.3	5	1	MYB-1R
CeqMYB177	CCG028734.1	scaffold_92:34957..40441(+)	861	286	6.83	30078.3	2	2	MYB-2R
CeqMYB178	CCG029145.1	scaffold_93:643453..645083(+)	963	320	8.04	35934.3	3	2	MYB-2R
CeqMYB179	CCG029287.1	scaffold_94:1087012..1089226(-)	795	264	8.58	29612.3	5	1	MYB-1R
CeqMYB180	CCG029325.1	scaffold_94:1400069..1401266(-)	915	304	9.08	34525.9	2	2	MYB-2R
CeqMYB181	CCG029250.1	scaffold_94:770503..771995(+)	1092	363	8.54	40669.1	5	1	MYB-1R
CeqMYB182	CCG029726.1	scaffold_98:1345135..1346837(-)	1227	408	5.6	46813.7	3	2	MYB-2R

## Sheet: Table S2
Table S2. The prediction of subcellular localization in CeqMYB deduced proteins.
Gene		Nuclear	chloroplast	Cytoskeletal	Cytoplasmic	Nuclear and cytoplasmic	Golgi apparatus	plasmids	Mitochondrial	Vacuolar	peroxisomes	Extracellular
CeqMYB1		11			2							1
CeqMYB2		13			1
CeqMYB3		12		1	1
CeqMYB4		14
CeqMYB5		2	2		10
CeqMYB6		13									1
CeqMYB7		14
CeqMYB8		7	1		3				1			2
CeqMYB9		14
CeqMYB10		13									1
CeqMYB11		13			1
CeqMYB12		13			1
CeqMYB13		12			1			1
CeqMYB14		14
CeqMYB15		14
CeqMYB16		13									1
CeqMYB17		13									1
CeqMYB18		14
CeqMYB19		14
CeqMYB20		14
CeqMYB21		7			6							1
CeqMYB22		13									1
CeqMYB23		3	1		5		3		1	1
CeqMYB24		13						1
CeqMYB25		13									1
CeqMYB26		14
CeqMYB27		12			1						1
CeqMYB28		14
CeqMYB29		14
CeqMYB30		14
CeqMYB31		11				7		1				1
CeqMYB32		13									1
CeqMYB33		14
CeqMYB34		7	1	1	4							1
CeqMYB35		13.5				7.5
CeqMYB36		14
CeqMYB37		3	3				1	2	4			1
CeqMYB38		11	1									2
CeqMYB39		13									1
CeqMYB40		14
CeqMYB41		4	6		3			1
CeqMYB42		9	1	2			1	1
CeqMYB43		14
CeqMYB44		14
CeqMYB45		14
CeqMYB46		14
CeqMYB47		14
CeqMYB48		14
CeqMYB49		11		1	1			1
CeqMYB50		14
CeqMYB51		11.5	1	1		6.5
CeqMYB52		10	1							1		2
CeqMYB53		12			1						1
CeqMYB54		9			4					1
CeqMYB55		7			4							3
CeqMYB56		11.5		1		6.5		1
CeqMYB57		14
CeqMYB58		13									1
CeqMYB59		14
CeqMYB60		14
CeqMYB61		14
CeqMYB62		10	1.5		1				1.5			1
CeqMYB63		11	1							1		1
CeqMYB64		12	1							1
CeqMYB65		13									1
CeqMYB66		14
CeqMYB67		10	1		1			2
CeqMYB68		14
CeqMYB69		13									1
CeqMYB70		14
CeqMYB71		12.5				7					1
CeqMYB72		14
CeqMYB73		14
CeqMYB74		13	1
CeqMYB75		14
CeqMYB76		14
CeqMYB77		13									1
CeqMYB78		13									1
CeqMYB79		14
CeqMYB80		13									1
CeqMYB81		14
CeqMYB82		6	6					1			1
CeqMYB83		7	4	1				2
CeqMYB84		13			1
CeqMYB85		14
CeqMYB86		12			1						1
CeqMYB87		12			1						1
CeqMYB88		13									1
CeqMYB89		13									1
CeqMYB90		14
CeqMYB91		12		1				1
CeqMYB92		13		1
CeqMYB93		13	1
CeqMYB94		6	2		4							2
CeqMYB95		14
CeqMYB96		14
CeqMYB97		13									1
CeqMYB98		14
CeqMYB99		14
CeqMYB100		14
CeqMYB101		13									1
CeqMYB102		12										2
CeqMYB103		13									1
CeqMYB104		14
CeqMYB105		12	1							1
CeqMYB106		14
CeqMYB107		14
CeqMYB108		10	2	1	1
CeqMYB109		9		1	2				1			1
CeqMYB110		14
CeqMYB111		13										1
CeqMYB112		13									1
CeqMYB113		14
CeqMYB114		3	8		1				2
CeqMYB115		13									1
CeqMYB116		13									1
CeqMYB117		13									1
CeqMYB118		12	1							1
CeqMYB119		5	4				1		4
CeqMYB120		11	2					1
CeqMYB121		14
CeqMYB122		14
CeqMYB123		14
CeqMYB124		14
CeqMYB125		13.5				7.5
CeqMYB126		13									1
CeqMYB127		14
CeqMYB128		8	4					1			1
CeqMYB129		13									1
CeqMYB130		14
CeqMYB131		14
CeqMYB132		13									1
CeqMYB133		14
CeqMYB134		12.5	1			7
CeqMYB135		14
CeqMYB136		11	2	1
CeqMYB137		13.5				7.5
CeqMYB138		14
CeqMYB139		14
CeqMYB140		8	6
CeqMYB141		14
CeqMYB142		4	1		3		4
CeqMYB143		14
CeqMYB144		13									1
CeqMYB145		14
CeqMYB146		7	1	1	4							1
CeqMYB147		14
CeqMYB148			10					1	1	2
CeqMYB149		12.5				7		1
CeqMYB150		14
CeqMYB151		14
CeqMYB152		10	1					1	1			1
CeqMYB153		14
CeqMYB154		12	1							1
CeqMYB155		13									1
CeqMYB156		14
CeqMYB157		12	1								1
CeqMYB158		14
CeqMYB159		13			1
CeqMYB160		14
CeqMYB161		14
CeqMYB162		13		1
CeqMYB163		13.5				7.5
CeqMYB164		9	1		4
CeqMYB165		13									1
CeqMYB166		14
CeqMYB167		13.5				7.5
CeqMYB168		14
CeqMYB169		13		1
CeqMYB170		14
CeqMYB171		14
CeqMYB172		11			1						1	1
CeqMYB173		14
CeqMYB174		14
CeqMYB175		11	2								1
CeqMYB176		13.5				7.5
CeqMYB177		13	1
CeqMYB178		13									1
CeqMYB179		2.5	4		1	2		1	3
CeqMYB180		14
CeqMYB181		13	1
CeqMYB182		13									1

## Sheet: Table S3
Table S3. Putative functions of the MYB proteins in C. equisetifolia.
Subclades	Casuarina equisetifolia	Arabidopsis	Functions in Arabidopsis
C1(S24)	CeqMYB39	AtMYB93	Root development
	CeqMYB161	AtMYB92
		AtMYB53
C2(S10)	CeqMYB18	AtMYB9	Trichome development
	CeqMYB20	AtMYB107
	CeqMYB19	AtMYB39
	CeqMYB124
	CeqMYB123
C3 (S11)	CeqMYB4	AtMYB49	Respond to biotic stress
	CeqMYB98	AtMYB41	Resistance to salt
	CeqMYB72	AtMYB74	Resistant to drought
		AtMYB102
C4	CeqMYB70
	CeqMYB168
	CeqMYB138
	CeqMYB77
	CeqMYB110
S12		AtMYB28	Glucosinolate biosynthesis
		AtMYB76
		AtMYB29
		AtMYB34
		AtMYB51
		AtMYB122
C5(S14)	CeqMYB97	AtMYB37	Vegetative development
	CeqMYB117	AtMYB38
	CeqMYB78	AtMYB36
	CeqMYB178	AtMYB87
	CeqMYB73	AtMYB84
	CeqMYB115	AtMYB68
C6(S1)	CeqMYB166	AtMYB95
	CeqMYB69	AtMYB47
	CeqMYB132	AtMYB60	Respond to environmental stress by regulating hypersensitive cell death responses
		AtMYB94	Respond to environmental stress by regulating ABA-dependent signaling pathways
		AtMYB96
		AtMYB31
		AtMYB30
S2		AtMYB13	Involved in cold stress tolerance
		AtMYB14
		AtMYB15
C7(S8)	CeqMYB144	AtMYB40	Lignin biosynthesis
	CeqMYB133	AtMYB99
	CeqMYB11	AtMYB85
	CeqMYB32	AtMYB42
		AtMYB43
		AtMYB20
		AtMYB72	Lignin biosynthesis
		AtMYB10	Respond to conditions of iron deficiency
		AtMYB63
		AtMYB58
C8(S9)	CeqMYB126	AtMYB17	A repressor of cell outgrowth
C8(S10)	CeqMYB17	AtMYB106	Epidermal cells
	CeqMYB101	AtMYB16
	CeqMYB46
	CeqMYB15
C9	CeqMYB81	AtMYB5
	CeqMYB38
C10	CeqMYB44
	CeqMYB45
	CeqMYB95
	CeqMYB12
C11(S4)	CeqMYB159	AtMYB4	Anthocyanin biosynthesis and flower development; transcriptional silencing
	CeqMYB14	AtMYB7	Negative regulators for the NAC domain master regulators
		AtMYB32
		AtMYB8
		AtMYB6
		AtMYB3
C12(S7)	CeqMYB170	AtMYB111	Flavonol biosynthesis
	CeqMYB147	AtMYB12
		AtMYB11
C13	CeqMYB141	AtMYB82
C14	CeqMYB173
	CeqMYB84
	CeqMYB27
C15(S5)	CeqMYB89	AtMYB123	Biosynthesis of proanthocyanidins (PAs)
	CeqMYB86
	CeqMYB172
	CeqMYB171
	CeqMYB26
	CeqMYB25
	CeqMYB157
	CeqMYB156
	CeqMYB58
	CeqMYB155
S6		AtMYB114	Anthocyanin biosynthesis
		AtMYB113
		AtMYB90
		AtMYB75
C16	CeqMYB150	AtMYB80
	CeqMYB102	AtMYB35
C17(S15)	CeqMYB57	AtMYB0	Epidermal cells
	CeqMYB121	AtMYB66
		AtMYB23
C18(S13)	CeqMYB68	AtMYB86	Lignin deposition and stomatal aperture
		AtMYB55
		AtMYB61
		AtMYB50
C19(S27)	CeqMYB50	AtMYB46	Lignin biosynthesis
	CeqMYB174	AtMYB83
C20(S26)	CeqMYB131	AtMYB67	Secondary wall deposition in anthers
	CeqMYB107	AtMYB26
	CeqMYB33	AtMYB103
	CeqMYB30
	CeqMYB48
C21(S16)	CeqMYB127	AtMYB18	Response to far-red light
		AtMYB19
		AtMYB45
C22	CeqMYB61
	CeqMYB99
	CeqMYB100
S19		AtMYB21	Anther development
		AtMYB24
		AtMYB57
C23(S20)	CeqMYB165	AtMYB62	Stress responses
	CeqMYB116	AtMYB116
	CeqMYB71	AtMYB112
		AtMYB2
		AtMYB78
		AtMYB108
C24(S17)	CeqMYB79	AtMYB59	Root development
	CeqMYB23	AtMYB48
	CeqMYB163	AtMYB27
	CeqMYB113	AtMYB71
	CeqMYB112	AtMYB79
		AtMYB121
C25(S18)	CeqMYB60	AtMYB65	Involved in anther/pollen development
	CeqMYB145	AtMYB33
	CeqMYB125	AtMYB81
	CeqMYB151	AtMYB104
		AtMYB97
		AtMYB120
		AtMYB101
C26(S21)	CeqMYB21	AtMYB89	Lignin, xylan and cellulose biosynthesis
	CeqMYB29	AtMYB110
	CeqMYB167	AtMYB69
	CeqMYB9	AtMYB56
	CeqMYB74	AtMYB54
	CeqMYB35	AtMYB52
		AtMYB105
		AtMYB117
C27(S23)	CeqMYB130	AtMYB73	Abiotic stresses
	CeqMYB7	AtMYB70
	CeqMYB10	AtMYB77
	CeqMYB129	AtMYB44
	CeqMYB103	AtMYB109
		AtMYB25
		AtMYB1
C28(S25)	CeqMYB40	AtMYB64	Embryogenesis
	CeqMYB66	AtMYB119	Synthesis of polyunsaturated (PUFA)
	CeqMYB182	AtMYB98
		AtMYB118
		AtMYB115
		AtMYB100
		AtMYB22
C29	CeqMYB28	AtMYB91
	CeqMYB96	AtMYB88
	CeqMYB41	AtMYB124
	CeqMYB180
	CeqMYB146
	CeqMYB177
	CeqMYB164
	CeqMYB47

## Sheet: Table S4
Table S4. Detailed information for the 20 motifs in the R2R3-MYB proteins of Casuarina equisetifolia.
Motif	Length	Best possible match	function
1	29	GNRWSLIAGRLPGRTDNEIKNYWNTHLKK	MYB DNA-binding domain
2	29	RCGKSCRLRWTNYLRPDJKRGNFSPEEEE	MYB DNA-binding domain
3	14	GPWTPEEDEKLIDY	MYB DNA-binding domain
4	15	HGEGNWRSLPKKAGL	MYB DNA-binding domain
5	11	MGRSPCCDKVG	NO
6	8	IIRLHALL	NO
7	17	KLJKMGIDPVTHKPLND	NO
8	40	TRTPTQVASHAQKYFIRQNSGGKDKRRSSIHDITTVNNGD	NO
9	40	TKWTREENKLFENALALYDEETPDRWLKVAAMIPGKTVGD	MYB DNA-binding domain
10	24	DQERKKGVPWTEEEHRLFLMGLKK	MYB DNA-binding domain
11	28	LRLQADAAQLARJQLLQNLLQVVNTSPT	NO
12	20	PSVIRTKAVRCSKVVIPPQP	NO
13	50	ASPGSHVVNQIESKIDPNKFSTHSASSTIFDDWEKLMDDETSDSYWKDML	NO
14	34	SFSASEEBNASNFLMDFDMNDLLLSDVLNSDFPQ	NO
15	22	HMAQWESARLEAEARLVRESKL	NO
16	19	AEFLSVMQEMIRREVRNYM	NO
17	36	FDEARLEDWKAGDHFQPNDALDLTSLASFLDSEDEW	NO
18	50	VVLLIPQAPGNFQGTANSWAGFEGGWNPEILGVKHSSLSSSPYENPTENP	NO
19	27	EDDVNEIEAGRVPJPGYTSEPFTLELV	NO
20	50	FPSQIPIKMQSNLPNFEAPHLPPPSDSQPINGPKFCTGNSNDHDQLGISY	NO

## Sheet: Table S5
Table S5. Detailed information for the 20 motifs in the 1R-MYB, 3R-MYB and 4R-MYB proteins of Casuarina equisetifolia.
Motif	Length	Best possible match	Function Description
1	21	PRGRWTPEEHERFVEAVEQLG	MYB DNA-binding domain
2	32	AEKATPKSILELMNVKGLTJYHVKSHLQKYRL	MYB DNA-binding domain
3	41	ITEALRLQMEVQKRLHEQLEVQRNLQLRIEEQGKYLQKILE	NO
4	29	KWAKIAAFLPGRTDNEIKNHWNKYLKKKL	MYB-CC type domain, LHEQLE motif
5	41	LAASAGLGRCGKSCRERWMNYLRPDIKRGNWSEEEELLIIR	MYB DNA-binding domain
6	47	KGDWRGISRNFVTTRTPTQVASHAQKYFJRQTNLNRRKRRSSLFDIV	MYB DNA-binding domain
7	49	PWLAPTMGFPPPVTPMHHFRPLHVWGHPPMDQTLMPLWPKHLAHSSPPP	NO
8	28	WKKIAEYFPDRTDVQCLHRWQKVLNPEL	MYB DNA-binding domain
9	50	NFNDEDQGQIESFSMDANDFPDFSDGNLLDSIDFDDLFVGINDGDVLPDL	NO
10	18	HIPPPRPKRKPAHPYPRK	NO
11	43	LEDFVKRLEEERRKIDVFKRELPLCMQLLTEAIETLKZZLTQC	NO
12	50	TFQAELDYFLSNKTADFMPQEDQITDFDCFKDMNGPKDNGVWWSNAFEAK	NO
13	50	RLPSMDEPKDANDLEDNSSDPQLSNSPLGRRQLLMQLQNLQKPFSFCNSP	NO
14	49	HPTKESVDAAIGDVLSKPWLPFPIGLKPPSPESVTEELQRLGIRKMPPS	NO
15	50	SGSGFNSSSSLGEEIVSKRDESDVVKGPPKEAGKGRRSSSRSKNSQGKRK	NO
16	42	PDFAQVYSFIGSVFDPNASGHLQKLKEMDRINLETVLLLMRN	NO
17	11	MGRAPCCSKDG	NO
18	18	MSRKCSQCGNNGHNSRTC	NO
19	11	KKVRKPYTITK	NO
20	50	RYTASTVLALLQEVAHCADVKIDWEELVKNTSTGISDAREYQMLWRHLAY	NO

## Sheet: Table S6
Table S6. Ka/Ks ratios of gene pairs in Casuarina equisetifolia.
Orthologous pairs	Ka（JC）	Ks（JC）	Ka/Ks	Paralogous pairs	Ka（JC）	Ks（JC）	Ka/Ks
CeqMYB62/AtMYB162	0.677621	4.5296	0.149599	CeqMYB16/CeqMYB140	1.20939	4.23937	0.285275
CeqMYB158/AtMYB3R4	0.463098	3.53016	0.131183	CeqMYB43/CeqMYB54	0.956222	2.94783	0.324382
CeqMYB3/AtMYB164	0.535231	3.18382	0.16811	CeqMYB65/CeqMYB1	0.869069	2.66882	0.325638
CeqMYB154/AtMYB139	0.319215	2.79505	0.114207	CeqMYB43/CeqMYB120	0.912472	2.50664	0.364022
CeqMYB43/AtMYB4R1	0.430502	2.78983	0.154311	CeqMYB85/CeqMYB1	0.886006	2.34617	0.37764
CeqMYB142/AtMYB137	0.730787	2.60862	0.280143	CeqMYB148/CeqMYB42	0.797586	1.94634	0.409788
CeqMYB82/AtMYBST1	0.565844	2.49515	0.226778	CeqMYB137/CeqMYB54	1.10991	2.69412	0.411974
CeqMYB53/AtMYB109	0.523331	2.49421	0.209818	CeqMYB162/CeqMYB134	1.09916	2.6499	0.414794
CeqMYB2/AtMYB167	0.420993	2.48653	0.169309	CeqMYB139/CeqMYB63	1.21185	2.85153	0.424984
CeqMYB37/AtMYB148	0.531724	2.41736	0.21996	CeqMYB8/CeqMYB139	0.960118	2.10979	0.455078
CeqMYB108/AtMYB128	0.408252	2.40761	0.169568	CeqMYB135/CeqMYB109	1.11456	2.30435	0.483675
CeqMYB104/AtMYB3R2	0.662862	2.30552	0.287511	CeqMYB122/CeqMYB118	1.17071	2.21614	0.528264
CeqMYB175/AtMYB156	0.324217	2.24119	0.144663	CeqMYB155/CeqMYB157	0.414212	25.5216	0.0162299
CeqMYB13/AtMYB164	0.435908	2.04164	0.213509	CeqMYB95/CeqMYB12	0.224473	2.87457	0.0780891
CeqMYB139/AtMYB1l	0.630496	2.02824	0.310859	CeqMYB57/CeqMYB121	0.367214	4.22161	0.0869841
CeqMYB36/AtMYB148	0.547577	1.99914	0.273906	CeqMYB129/CeqMYB103	0.294113	2.84091	0.103527
CeqMYB136/AtMYB154	0.353482	1.96427	0.179956	CeqMYB41/CeqMYB180	0.274474	2.45857	0.11164
CeqMYB160/AtMYB1l	0.688419	1.92757	0.357143	CeqMYB69/CeqMYB132	0.243461	2.02408	0.120282
CeqMYB158/AtMYB3R1	0.437451	1.85274	0.23611	CeqMYB39/CeqMYB161	0.231351	1.76716	0.130917
CeqMYB135/AtMYB3R5	0.393281	1.66283	0.236512	CeqMYB35/CeqMYB167	0.547495	4.01802	0.13626
CeqMYB56/AtMYB138	0.193317	1.59966	0.120849	CeqMYB163/CeqMYB113	0.377236	2.76	0.13668
CeqMYB36/AtMYB163	0.443861	1.57214	0.282328	CeqMYB99/CeqMYB100	0.436011	2.94964	0.147818
CeqMYB140/AtMYB166	0.260442	1.53001	0.170223	CeqMYB98/CeqMYB72	0.296071	1.99596	0.148335
CeqMYB119/AtMYB3I	0.219455	1.52889	0.143539	CeqMYB146/CeqMYB180	0.476492	3.19837	0.14898
CeqMYB128/AtMYB147	0.225093	0.87696	0.256674	CeqMYB126/CeqMYB17	0.297397	1.80109	0.165121
CeqMYB178/AtMYB38	0.480745	1.40831	0.341363	CeqMYB174/CeqMYB50	0.322678	1.91493	0.168507
CeqMYB145/AtMYB65	0.489351	1.52621	0.320632	CeqMYB27/CeqMYB84	0.254165	1.49238	0.170308
CeqMYB141/AtMYB82	0.306526	1.60313	0.191205	CeqMYB178/CeqMYB78	0.252681	1.48131	0.17058
CeqMYB35/AtMYB117	0.455982	1.73155	0.263338	CeqMYB10/CeqMYB7	0.421216	2.27445	0.185195
CeqMYB79/AtMYB48	0.262827	1.79301	0.146584	CeqMYB73/CeqMYB115	0.266903	1.42022	0.187931
CeqMYB132/AtMYB30	0.256457	1.87064	0.137096	CeqMYB25/CeqMYB157	0.373791	1.98335	0.188464
CeqMYB166/AtMYB60	0.318357	1.88187	0.169171	CeqMYB172/CeqMYB157	0.40866	2.11535	0.193188
CeqMYB35/AtMYB105	0.530774	1.93499	0.274303	CeqMYB71/CeqMYB116	0.508389	2.60416	0.195222
CeqMYB127/AtMYB45	0.499912	1.97198	0.253508	CeqMYB167/CeqMYB29	0.513671	2.56133	0.200549
CeqMYB60/AtMYB33	0.621222	1.9932	0.311671	CeqMYB165/CeqMYB116	0.364188	1.7719	0.205535
CeqMYB116/AtMYB116	0.430311	2.00848	0.214247	CeqMYB18/CeqMYB123	0.362446	1.68896	0.214598
CeqMYB47/AtMYB124	0.24933	2.08985	0.119305	CeqMYB107/CeqMYB131	0.383727	1.72241	0.222784
CeqMYB4/AtMYB74	0.362393	2.12287	0.170709	CeqMYB150/CeqMYB102	0.349087	1.55751	0.224132
CeqMYB46/AtMYB94	0.55647	2.3173	0.240138	CeqMYB48/CeqMYB30	0.626206	2.60695	0.240206
CeqMYB69/AtMYB96	0.310837	2.33483	0.133131	CeqMYB26/CeqMYB25	0.1357	0.564655	0.240323
CeqMYB74/AtMYB52	0.28656	2.43029	0.117912	CeqMYB66/CeqMYB182	0.4936	1.96472	0.251232
CeqMYB159/AtMYB4	0.202875	2.44768	0.0828846	CeqMYB97/CeqMYB117	0.44682	1.76163	0.253641
CeqMYB29/AtMYB69	0.567685	2.55734	0.221982	CeqMYB96/CeqMYB180	0.324871	1.27696	0.25441
CeqMYB10/AtMYB44	0.428275	2.59868	0.164804	CeqMYB19/CeqMYB123	0.367209	1.44066	0.25489
CeqMYB126/AtMYB17	0.385574	2.6823	0.143748	CeqMYB171/CeqMYB155	0.582383	2.24005	0.259987
CeqMYB26/AtMYB123	0.498588	2.86702	0.173905	CeqMYB7/CeqMYB129	0.455625	1.64928	0.276257
CeqMYB182/AtMYB98	0.445469	3.00532	0.148227	CeqMYB112/CeqMYB113	0.257537	0.893626	0.288193
CeqMYB150/AtMYB35	0.398517	3.20662	0.124279	CeqMYB156/CeqMYB157	0.306086	0.937395	0.326528
CeqMYB97/AtMYB38	0.619514	3.43692	0.180253	CeqMYB86/CeqMYB89	0.133608	0.390821	0.341864
CeqMYB19/AtMYB39	0.49787	3.59647	0.138433	CeqMYB33/CeqMYB30	0.313109	0.885561	0.353571
CeqMYB9/AtMYB69	0.461646	3.62531	0.12734	CeqMYB60/CeqMYB145	0.502094	1.31535	0.381717
CeqMYB7/AtMYB73	0.465314	3.65302	0.127378	CeqMYB110/CeqMYB18	0.467805	1.08853	0.429758
CeqMYB95/AtMYB4	0.412399	3.71809	0.110917	CeqMYB124/CeqMYB123	0.0807443	0.161361	0.500394
				CeqMYB77/CeqMYB19	0.605594	1.18987	0.50896

## Sheet: Table S7
Table S7. Heat map data of 182 MYB gene family in Casuarina equisetifolia.
ID	CK	H1	H6	H24	H168	Group
CeqMYB1	45.2064	93.4284	65.757	77.1477	111.07	2
CeqMYB2	13.3243	25.1441	22.7069	9.93238	7.09487	20
CeqMYB3	81.0385	80.7676	72.8145	70.4745	78.0599	2
CeqMYB4	4.08114	7.80599	5.50165	6.24608	15.8599	7
CeqMYB5	1.76297	1.83768	0.618358	0.164418	0.0288865	1
CeqMYB6	0	0.0863823	0.0501542	0.100032	0.0268608	1
CeqMYB7	0.777094	1.42227	3.56793	2.82753	2.69252	25
CeqMYB8	0	0	0	0	0	1
CeqMYB9	2.43747	1.6175	2.01932	2.86984	2.47558	25
CeqMYB10	18.5005	40.7473	25.0825	24.3664	14.7017	18
CeqMYB11	8.65942	6.19384	12.8982	13.6159	2.2032	16
CeqMYB12	164.272	71.8162	96.5469	133.142	104.835	11
CeqMYB13	52.8281	65.6109	142.09	176.035	100.143	11
CeqMYB14	53.3953	91.4916	117.562	211.279	198.672	15
CeqMYB15	43.4036	37.5503	30.2347	29.2457	25.7121	18
CeqMYB16	4.19227	6.76948	8.99971	14.1547	15.8294	7
CeqMYB17	0.179903	0.8824	1.70119	0.46116	1.56423	1
CeqMYB18	0.234599	0.306025	1.27038	1.62761	4.80887	25
CeqMYB19	1.50119	2.76933	6.57659	4.77248	6.77076	22
CeqMYB20	0.427075	3.13655	2.78145	1.36103	5.62437	25
CeqMYB21	0.0368251	0.172148	0.116832	0.13961	0.0895356	1
CeqMYB22	0.951605	5.32405	3.63022	2.85822	1.43981	23
CeqMYB23	0	0.281895	0.0307705	0	0.161258	1
CeqMYB24	29.6721	22.3354	16.8822	15.0118	17.7855	12
CeqMYB25	21.3641	27.3416	6.93918	10.1618	28.7413	12
CeqMYB26	14.9864	8.03868	1.37805	0.988386	8.4294	3
CeqMYB27	9.72012	7.10915	1.34329	1.08353	5.24065	3
CeqMYB28	48.8391	41.8576	50.485	44.307	56.5011	6
CeqMYB29	0.419547	0.896911	0.479104	0.700877	0.614691	1
CeqMYB30	0.0304123	0.0232338	0.0493739	0.0236029	0.0244997	1
CeqMYB31	0.0360368	0.0371954	3.85021	37.8758	16.359	7
CeqMYB32	3.95354	8.96859	9.02761	13.3471	14.8318	7
CeqMYB33	0	0	0	0	0	1
CeqMYB34	13.7851	13.776	6.53309	6.42646	9.09446	3
CeqMYB35	0	0	0	0	0	1
CeqMYB36	2.77463	7.05537	4.52802	12.0697	24.0362	7
CeqMYB37	1.48555	7.24221	8.03431	17.6426	19.0862	7
CeqMYB38	61.5919	40.6101	31.0777	39.6667	49.6901	6
CeqMYB39	8.41784	7.32502	11.3439	10.945	9.40119	16
CeqMYB40	0.0321968	0	0	0	0	1
CeqMYB41	17.6709	6.85971	10.665	8.3215	5.63384	3
CeqMYB42	17.8374	17.7229	11.4354	9.32376	13.1327	12
CeqMYB43	9.54604	10.3875	17.5525	12.5558	12.1678	16
CeqMYB44	3.31087	1.06009	0.466951	0.904666	4.21364	25
CeqMYB45	19.659	4.92934	2.01658	1.40026	9.6412	3
CeqMYB46	0	0	0	0	0.0141251	1
CeqMYB47	11.041	13.4203	7.82482	4.25181	4.9336	3
CeqMYB48	7.17622	7.68233	3.2563	1.24818	0.23523	23
CeqMYB49	1.62117	6.91761	6.9185	1.19836	1.0212	23
CeqMYB50	1.82175	1.49888	0.871222	0.161205	0.06029	1
CeqMYB51	88.2355	65.0744	65.9468	97.6017	58.7142	2
CeqMYB52	1.21385	1.75482	7.44534	7.11212	2.85316	22
CeqMYB53	3.43808	3.02548	2.11591	2.52887	5.58493	25
CeqMYB54	14.3356	12.0895	7.29355	5.44594	5.92158	3
CeqMYB55	48.6628	52.0112	41.2896	41.5429	35.2818	6
CeqMYB56	148.828	145.662	178.921	168.263	135.138	11
CeqMYB57	5.42462	2.39135	1.2881	1.09871	1.43935	23
CeqMYB58	0.256667	0.820682	0.0287192	0.0549162	0.246012	1
CeqMYB59	65.6906	37.3997	16.8695	6.76508	5.23488	14
CeqMYB60	1.17072	1.26069	0.471923	0.588067	0.572255	1
CeqMYB61	1.06854	1.80739	3.37309	10.4122	4.80048	22
CeqMYB62	0.0684323	0.0243501	0.0143997	0.0119897	0	1
CeqMYB63	2.7083	4.54655	21.5344	7.70803	13.113	16
CeqMYB64	13.9739	6.23654	9.4217	12.1233	6.33664	16
CeqMYB65	0.0374096	0	0.0820547	0.116476	0	1
CeqMYB66	0	0	0	0	0	1
CeqMYB67	0.227224	3.56352	0.56064	0.236441	1.35057	1
CeqMYB68	10.3169	2.84233	0.5847	0.115775	0.0162555	23
CeqMYB69	0	0	0.0193034	0.0536715	0	1
CeqMYB70	0	0	0	0	0	1
CeqMYB71	2.92981	19.2328	54.9363	110.167	149.025	8
CeqMYB72	0.777318	9.78347	9.71339	5.52641	2.89432	22
CeqMYB73	29.7741	25.2543	19.7632	24.4932	17.3892	18
CeqMYB74	7.75306	4.16365	6.91942	8.20465	6.19988	22
CeqMYB75	0	0	0	0	0	1
CeqMYB76	0	0	0	0	0	1
CeqMYB77	0	0	0	0	0	1
CeqMYB78	36.6514	64.3344	117.16	144.882	55.717	2
CeqMYB79	137.312	30.298	9.22792	67.7375	57.6749	24
CeqMYB80	0.44772	2.22165	8.42181	6.1047	8.27718	22
CeqMYB81	17.3406	18.4698	40.0563	48.1829	56.3421	10
CeqMYB82	9.76908	3.16524	8.78767	6.18139	2.75319	22
CeqMYB83	419.205	338.981	320.531	490.417	335.993	5
CeqMYB84	2.14648	1.05044	0.557635	0.230219	0.231657	1
CeqMYB85	0	0	0	0	0	1
CeqMYB86	5.23247	5.15578	0.646018	0.104662	0.946739	23
CeqMYB87	0.033516	0.106285	0	0.01238	0.0141867	1
CeqMYB88	63.627	32.7569	16.6876	2.4767	1.40606	14
CeqMYB89	0	0.330026	0.0538776	0	0	1
CeqMYB90	1.41522	0.920065	1.45025	1.63857	5.00961	25
CeqMYB91	0	0	0	0	0	1
CeqMYB92	0	0	0	0	0	1
CeqMYB93	9.91418	20.5064	5.07222	3.23254	7.23039	21
CeqMYB94	56.1681	93.9967	91.1227	23.7876	9.70161	17
CeqMYB95	20.5363	8.44893	25.2537	32.6286	12.6493	4
CeqMYB96	43.8605	35.4461	65.9375	64.1125	52.9631	6
CeqMYB97	8.05333	8.70871	18.5233	27.7875	24.5759	4
CeqMYB98	0	0.207325	0.178562	0.00854938	0.122865	1
CeqMYB99	0.105597	7.64977	0.505648	0.33439	0.171056	23
CeqMYB100	0.131469	21.7028	1.07347	1.39337	2.03707	21
CeqMYB101	0	0	0	0	0	1
CeqMYB102	0.305349	0.223738	0.17185	0.0124058	0	1
CeqMYB103	69.3178	64.3823	47.3499	32.3838	85.1892	6
CeqMYB104	0.0728805	0.0946117	0.212499	0.0847324	0.0561317	1
CeqMYB105	34.3852	35.3298	6.86126	5.7876	8.29848	12
CeqMYB106	0.0367103	0	0.125335	0.0571495	0	1
CeqMYB107	1.98755	2.26547	2.43018	2.50865	2.72127	25
CeqMYB108	203.338	191.81	293.89	450.41	224.54	13
CeqMYB109	15.568	7.32335	22.2323	24.012	20.103	4
CeqMYB110	0	0	0	0	0	1
CeqMYB111	0	0	0	0	0	1
CeqMYB112	1.56839	196.608	82.3613	4.63543	1.53266	9
CeqMYB113	1.43857	11.0452	21.6747	2.02335	0.660684	20
CeqMYB114	17.6237	119.173	324.302	386.003	108.888	13
CeqMYB115	12.0134	18.4378	20.8526	17.1965	37.9819	4
CeqMYB116	0.211708	0.518828	1.63828	1.67479	2.92725	25
CeqMYB117	8.23819	8.37663	21.9286	29.7573	18.3442	4
CeqMYB118	3.55354	3.91365	3.2388	1.47044	2.83168	23
CeqMYB119	99.7557	87.0547	60.7962	31.9015	26.6428	19
CeqMYB120	44.6273	16.9001	21.8079	34.079	31.7069	18
CeqMYB121	9.79656	10.4259	5.05565	0.59516	2.83147	3
CeqMYB122	43.1614	28.072	38.3743	185.255	244.264	15
CeqMYB123	2.17874	1.90521	4.5157	3.39609	5.18507	25
CeqMYB124	0	0.0333484	0	0	0	1
CeqMYB125	0.827228	0.583618	1.0301	0.237956	0.130877	1
CeqMYB126	0	0	0.0350008	0.0441746	0.0312059	1
CeqMYB127	132.222	59.3822	9.77391	4.24057	0.325016	24
CeqMYB128	21.667	21.5531	26.0451	38.3617	62.0909	10
CeqMYB129	66.4006	34.0914	116.237	96.19	70.6704	2
CeqMYB130	0.0312989	0.0532015	0	0.0815435	0.102196	1
CeqMYB131	2.21011	1.6024	0.91683	0.402607	0.106773	1
CeqMYB132	0.0738793	0.120848	0.215538	0.196223	0.171854	1
CeqMYB133	65.5111	26.5839	20.2562	17.9837	6.45107	14
CeqMYB134	10.0622	10.1594	3.82551	0.985505	2.20054	3
CeqMYB135	17.9798	19.6103	26.2825	24.611	35.2904	4
CeqMYB136	49.7221	33.1417	68.6667	61.1158	67.4687	6
CeqMYB137	20.1547	17.0501	18.2546	15.8072	33.4575	4
CeqMYB138	49.5239	117.491	132.906	155.726	110.395	11
CeqMYB139	17.5411	15.4693	12.7825	11.0916	16.3707	12
CeqMYB140	17.0437	24.0563	9.62353	6.71471	21.5597	12
CeqMYB141	3.70108	2.34459	0.45326	0.20194	0.706465	23
CeqMYB142	105.387	30.1299	10.9746	22.8552	13.811	24
CeqMYB143	5.34959	25.3198	174.954	183.719	155.437	15
CeqMYB144	14.3125	6.64776	23.9121	14.2089	8.18492	16
CeqMYB145	9.76133	10.6809	10.7384	9.22024	19.6334	7
CeqMYB146	28.3116	162.882	263.849	291.006	147.542	13
CeqMYB147	0.709567	0.243854	0.073926	0	0.0454809	1
CeqMYB148	85.8056	38.6636	19.2278	0.0989891	1.98667	14
CeqMYB149	0.11357	0.106047	0.0497214	0.00901256	0.0220101	1
CeqMYB150	0	0.0580058	0.10742	0.0215814	0.0346638	1
CeqMYB151	0	0.00778176	0	0.0316216	0.0351264	1
CeqMYB152	0.69324	1.0613	1.05595	1.48017	2.33244	25
CeqMYB153	8.17754	6.12103	3.12044	2.7954	8.00015	3
CeqMYB154	7.91619	15.6301	6.3022	4.34719	5.57971	21
CeqMYB155	2.98695	3.25381	0.18206	0.149337	1.83984	23
CeqMYB156	78.6816	94.0108	33.239	24.5621	50.1353	19
CeqMYB157	62.3081	73.4643	23.8877	9.036	33.6975	19
CeqMYB158	18.4961	17.9327	7.87763	3.59685	16.4303	12
CeqMYB159	19.7585	23.3765	6.53356	5.5826	9.33405	12
CeqMYB160	19.3755	22.0942	36.1174	47.0495	35.7387	10
CeqMYB161	13.0972	11.5378	17.2466	26.1388	26.8329	4
CeqMYB162	14.1636	20.7728	25.4982	25.7172	30.9248	4
CeqMYB163	2.64621	43.4839	107.486	12.7523	2.23129	17
CeqMYB164	6.62381	4.19896	1.68586	3.91503	3.24345	23
CeqMYB165	5.46385	16.015	70.9031	116.691	118.016	8
CeqMYB166	0.341587	0.148205	0	0	0.0266368	1
CeqMYB167	27.7734	24.6972	36.8112	16.4303	54.5918	18
CeqMYB168	1.44502	3.24447	5.61176	2.03065	7.52424	25
CeqMYB169	15.2273	26.749	43.7973	48.1191	25.6393	10
CeqMYB170	0	0.0210613	0.0223786	0	0	1
CeqMYB171	1.91948	2.30529	2.1439	0.517247	0.964151	1
CeqMYB172	12.0079	8.2068	16.7091	24.0239	11.5401	16
CeqMYB173	19.9145	13.8957	1.14766	0.36367	2.22061	3
CeqMYB174	4.91696	5.29514	2.74547	1.23645	0.0288396	23
CeqMYB175	19.5437	20.6097	47.2451	52.2014	26.7595	10
CeqMYB176	113.006	85.8147	144.955	112.383	65.3757	11
CeqMYB177	35.0356	16.1232	46.6041	64.2087	17.4327	10
CeqMYB178	11.5054	4.35098	2.75648	2.25798	3.42407	3
CeqMYB179	0	0.481869	0.0687017	0.243441	0.174914	1
CeqMYB180	0.678916	0.293183	0.245157	0.079783	0.292145	1
CeqMYB181	70.2477	67.192	51.3441	55.4434	56.0215	6
CeqMYB182	0	0.0198254	0.0105327	0	0	1

## Sheet: Table S8
Table S8. Gene ontology of the of MYB gene family in Casuarina equisetifolia.
term_type	Term	queryitem	querytotal	refitem	reftotal	pvalue
P	cell differentiation	122	182	439	23397	8.7e-134
P	regulation of transcription from RNA polymerase II promoter	122	182	464	23397	1.7e-130
P	transcription from RNA polymerase II promoter	122	182	532	23397	1.4e-122
P	cellular developmental process	122	182	578	23397	7.1e-118
P	regulation of transcription, DNA-templated	172	182	1734	23397	5.7e-104
P	regulation of RNA biosynthetic process	172	182	1761	23397	6.4e-103
P	regulation of nucleic acid-templated transcription	172	182	1761	23397	6.4e-103
P	regulation of RNA metabolic process	172	182	1797	23397	1.5e-101
P	regulation of nucleobase-containing compound metabolic process	172	182	1848	23397	1.1e-99
P	regulation of cellular macromolecule biosynthetic process	172	182	1870	23397	7.1e-99
P	transcription, DNA-templated	172	182	1891	23397	4e-98
P	regulation of macromolecule biosynthetic process	172	182	1900	23397	8.2e-98
P	nucleic acid-templated transcription	172	182	1918	23397	3.5e-97
P	regulation of cellular biosynthetic process	172	182	1930	23397	9.1e-97
P	regulation of biosynthetic process	172	182	1933	23397	1.2e-96
P	RNA biosynthetic process	172	182	1940	23397	2e-96
P	regulation of nitrogen compound metabolic process	172	182	1964	23397	1.3e-95
P	regulation of gene expression	172	182	2012	23397	5.1e-94
P	nucleobase-containing compound biosynthetic process	172	182	2242	23397	5.6e-87
P	regulation of primary metabolic process	172	182	2376	23397	2.8e-83
P	regulation of cellular metabolic process	172	182	2389	23397	6.3e-83
P	heterocycle biosynthetic process	172	182	2413	23397	2.7e-82
P	aromatic compound biosynthetic process	172	182	2484	23397	1.8e-80
P	regulation of macromolecule metabolic process	172	182	2494	23397	3.2e-80
P	regulation of metabolic process	172	182	2558	23397	1.2e-78
P	organic cyclic compound biosynthetic process	172	182	2628	23397	5.7e-77
P	cellular nitrogen compound biosynthetic process	172	182	3207	23397	4.9e-65
P	cellular macromolecule biosynthetic process	172	182	3233	23397	1.4e-64
P	macromolecule biosynthetic process	172	182	3317	23397	4.4e-63
P	RNA metabolic process	172	182	3443	23397	5.9e-61
P	gene expression	172	182	3528	23397	1.4e-59
P	nucleic acid metabolic process	174	182	4118	23397	3.8e-52
P	regulation of cellular process	172	182	4119	23397	4.4e-51
P	regulation of biological process	172	182	4371	23397	5.9e-48
P	nucleobase-containing compound metabolic process	174	182	4592	23397	2.2e-46
P	cellular biosynthetic process	172	182	4624	23397	4.5e-45
P	heterocycle metabolic process	174	182	4819	23397	6.3e-44
P	organic substance biosynthetic process	172	182	4733	23397	6.8e-44
P	cellular aromatic compound metabolic process	174	182	4962	23397	1.8e-42
P	biological regulation	174	182	4998	23397	4.2e-42
P	organic cyclic compound metabolic process	174	182	5091	23397	3.4e-41
P	biosynthetic process	172	182	5106	23397	3.7e-40
P	cellular nitrogen compound metabolic process	174	182	5468	23397	9.7e-38
P	nitrogen compound metabolic process	174	182	6000	23397	1.9e-33
P	cellular macromolecule metabolic process	174	182	8119	23397	4.6e-21
P	macromolecule metabolic process	174	182	8859	23397	5.5e-18
P	single-organism cellular process	123	182	6317	23397	2.8e-14
P	response to salicylic acid	12	182	72	23397	7.2e-13
P	primary metabolic process	174	182	10903	23397	1.2e-11
P	cellular metabolic process	174	182	11039	23397	2.6e-11
P	organic substance metabolic process	174	182	11544	23397	3.8e-10
P	response to organic cyclic compound	12	182	178	23397	3e-08
P	response to lipid	15	182	318	23397	7.6e-08
P	response to abscisic acid	12	182	236	23397	6.3e-07
P	response to alcohol	12	182	237	23397	6.6e-07
P	cellular process	174	182	13424	23397	9.9e-07
P	response to acid chemical	16	182	451	23397	1.3e-06
P	plant-type secondary cell wall biogenesis	6	182	47	23397	2e-06
P	trichome differentiation	8	182	104	23397	2.1e-06
P	cellular process involved in reproduction in multicellular organism	7	182	75	23397	2.5e-06
P	multicellular organism reproduction	8	182	109	23397	3e-06
P	response to gibberellin	6	182	56	23397	5.7e-06
P	single-organism process	123	182	9479	23397	1e-05
P	metabolic process	174	182	14271	23397	1.4e-05
P	seed trichome differentiation	6	182	70	23397	2.1e-05
P	plant epidermis development	8	182	163	23397	5.5e-05
P	response to hormone	16	182	634	23397	7.7e-05
P	response to oxygen-containing compound	16	182	644	23397	9.2e-05
P	response to endogenous stimulus	16	182	667	23397	0.00014
P	plant-type cell wall biogenesis	6	182	105	23397	0.0002
P	response to organic substance	17	182	839	23397	0.00059
P	tissue development	9	182	290	23397	0.0006
P	positive regulation of nucleic acid-templated transcription	9	182	305	23397	0.00086
P	positive regulation of transcription, DNA-templated	9	182	305	23397	0.00086
P	positive regulation of RNA biosynthetic process	9	182	305	23397	0.00086
P	positive regulation of RNA metabolic process	9	182	317	23397	0.0011
P	positive regulation of nucleobase-containing compound metabolic process	9	182	325	23397	0.0013
P	positive regulation of macromolecule biosynthetic process	9	182	328	23397	0.0014
P	positive regulation of cellular biosynthetic process	9	182	333	23397	0.0016
P	positive regulation of biosynthetic process	9	182	335	23397	0.0016
P	regulation of multicellular organismal development	6	182	159	23397	0.0018
P	positive regulation of gene expression	9	182	346	23397	0.002
P	positive regulation of nitrogen compound metabolic process	9	182	351	23397	0.0022
P	cell wall biogenesis	6	182	167	23397	0.0023
P	regulation of multicellular organismal process	6	182	173	23397	0.0027
P	response to salt stress	7	182	233	23397	0.0028
P	plant-type cell wall organization or biogenesis	6	182	176	23397	0.0029
P	system development	14	182	744	23397	0.0031
P	cell morphogenesis involved in differentiation	5	182	133	23397	0.0043
P	response to auxin	6	182	204	23397	0.006
P	post-embryonic development	12	182	649	23397	0.0066
P	animal organ development	5	182	149	23397	0.0068
P	response to osmotic stress	7	182	276	23397	0.0069
P	regulation of developmental process	6	182	220	23397	0.0085
P	seed development	7	182	301	23397	0.011
P	cell development	5	182	176	23397	0.013
P	fruit development	7	182	318	23397	0.014
P	plant organ development	7	182	322	23397	0.015
P	reproductive structure development	9	182	531	23397	0.027
P	reproductive system development	9	182	531	23397	0.027
P	developmental process involved in reproduction	10	182	626	23397	0.029
P	multicellular organism development	15	182	1088	23397	0.03
P	cell morphogenesis	5	182	236	23397	0.04
P	single-multicellular organism process	15	182	1138	23397	0.041
P	negative regulation of biological process	8	182	501	23397	0.048
F	transcription factor activity, RNA polymerase II transcription factor recruiting	121	182	134	23397	6.7e-224
F	transcription factor activity, transcription factor recruiting	121	182	138	23397	3.8e-220
F	transcription factor activity, RNA polymerase II transcription factor binding	122	182	171	23397	2.8e-200
F	RNA polymerase II transcription factor activity, sequence-specific DNA binding	121	182	220	23397	1.7e-177
F	transcription factor activity, transcription factor binding	122	182	271	23397	1.8e-164
F	transcription factor activity, protein binding	122	182	282	23397	9.3e-162
F	regulatory region nucleic acid binding	124	182	394	23397	2.1e-143
F	transcription regulatory region DNA binding	124	182	394	23397	2.1e-143
F	regulatory region DNA binding	124	182	394	23397	2.1e-143
F	sequence-specific DNA binding	125	182	752	23397	5.6e-107
F	nucleic acid binding transcription factor activity	126	182	825	23397	4.7e-103
F	transcription factor activity, sequence-specific DNA binding	126	182	825	23397	4.7e-103
F	DNA binding	182	182	2164	23397	3.2e-97
F	nucleic acid binding	182	182	4510	23397	2.6e-51
F	heterocyclic compound binding	182	182	8802	23397	2.6e-20
F	organic cyclic compound binding	182	182	8805	23397	2.6e-20
F	binding	182	182	12276	23397	5.8e-10
C	nucleus	175	182	3905	23397	1.4e-55
C	intracellular membrane-bounded organelle	175	182	8060	23397	1.3e-21
C	membrane-bounded organelle	175	182	8081	23397	1.6e-21
C	intracellular organelle	175	182	8601	23397	2.9e-19
C	organelle	175	182	8634	23397	3.9e-19
C	intracellular part	175	182	10390	23397	3.4e-13
C	intracellular	175	182	10819	23397	4.8e-12
C	cell part	175	182	12309	23397	9.4e-09
C	cell	175	182	12370	23397	1.2e-08

## Sheet: Table S9
Table S9. List of primer sequences used for qRT-PCR analysis of 32 selected CeqMYB genes.
No.	Name	Gene Identifier	Orientation	Primer Sequence (5'->3')
1	CeqMYB90	CCG013791.1	F	GTCTCACTCGCCACAACATC
			R	GTGCTATCCAAGGACTCATCTCT
2	CeqMYB97	CCG014771.1	F	CCAACAACCGAAACGAGACT
			R	GACCATCAACGGATAGGACAA
3	CeqMYB108	CCG015237.1	F	AATCACCGCCTTCGCAATG
			R	GCAGACAGAACCAGACTCGTA
4	CeqMYB114	CCG016670.1	F	TGGAAGCCGCATCACAAGA
			R	TGGAGGTAGATAAGCAGGAATCATC
5	CeqMYB117	CCG017387.1	F	GGGCTAAAGCGATGTGGTAA
			R	TGGCTGTAGAGGGCAAGAAT
6	CeqMYB122	CCG018315.1	F	TGGTAATCGCCGCAGTAGAAG
			R	CGTGTCGTGTGGAGGTGAA
7	CeqMYB13	CCG003098.2	F	GATAATCCTTCTGCTCCACTGTCAA
			R	GCTTCCACTGCTCTTGCTCTT
8	CeqMYB143	CCG023718.1	F	AAGGTTGGTGGAGCGTATTCA
			R	GGTTGTTGTTCAGATGACGATTGT
9	CeqMYB14	CCG003217.1	F	CCTGCGTCCTGACCTGAA
			R	GCTTGATGTGAGTGTTCCAGTAG
10	CeqMYB16	CCG003853.1	F	AATTGCCAGGAAGAACAGATAACG
			R	GAGGAGGAGGAGGAGGTGAT
11	CeqMYB165	CCG028301.1	F	AGCAGCATCAGCAGCACTA
			R	AGCGTCAACTATGGCAGGAA
12	CeqMYB18	CCG004090.1	F	GGATTGGAAGGTGGATGGAAC
			R	TGCTGAACTGGTGGAGAACT
13	CeqMYB31	CCG005052.1	F	CTCAACAACTTCTCCATCTGCTCTA
			R	TGCTCACTGCTGCCTTCTT
14	CeqMYB32	CCG005163.1	F	CTTCTTCCTCCTCGTCCTCTTC
			R	TGTTATGGCTGCTGTCGTAGT
15	CeqMYB36	CCG005841.1	F	GGTCAGAGGAAGAGCATAAGAAGT
			R	AGAGTCACGAACAACCTTAGAGAA
16	CeqMYB37	CCG006490.1	F	GACGGAGGAGGAGCATCAG
			R	CGGACCACCTTAGAGAAGAACTT
17	CeqMYB53	CCG008710.1	F	GAAGATACACCTCGTCCATCCA
			R	CATCCGCACAGCAACCAT
18	CeqMYB71	CCG011536.1	F	CGTGTGGATTCCTCGGATGAT
			R	GTAGCATTCTGTTAGGTCGGAGATT
19	CeqMYB78	CCG012200.1	F	GCGGTGCTTGTGGTGTAA
			R	TTCCTGTGTCTTGTGTTCATCA
20	CeqMYB56	CCG009384.1	F	GTCCTCAGAGTGATGGGTGTTC
			R	CTTCAGGGCTTCAGTAATTTGC
21	CeqMYB63	CCG010872.1	F	GCAGTCCGCCAGGATGTAAGC
			R	TCAAAAGGTTGCCACCACCATAGG
22	CeqMYB163	CCG027975.1	F	AACAGCAGCAGCAGCAGCAG
			R	TGGTCGTTCTCATCAAGCAAGGC
23	CeqMYB113	CCG016611.1	F	AGGTCAGAGCAAGGATGGAGGAAG
			R	TCCCCATGCAAGCTTACGTATTCG
24	CeqMYB112	CCG016610.1	F	AAAGAAAGTCAGGAGCAGCAACCC
			R	GGCTTCCCTGGGCTTCAATCATC
25	CeqMYB146	CCG024420.1	F	GCCGACTTACACCGACGAATCTG
			R	TTCTTGTCACCACCACGTTCCTTG
26	CeqMYB138	CCG022748.1	F	CATTGCGGCGAGATTACCAGGAC
			R	TGGGTTGTGGGACGGGTTCTG
27	CeqMYB145	CCG024276.1	F	TGCTAGTGTTGGAAATGGGCTCTC
			R	ACCCTGAATTGCACCGAAAGACTC
28	CeqMYB4	CCG001107.1	F	AATGGACAGCAACCCTCTTTAGCC
			R	TGGCACTCGCTCGTTGTTGTTC
29	CeqMYB164	CCG028264.1	F	GCCAAGTGCAACAGCCGTAGG
			R	TACAGGAGTCCCAACAGCCGATG
30	CeqMYB177	CCG028734.1	F	GCTTGGACAGAAGATGAGCACAGG
			R	TTGCCACTTGCGTAGGTGTTCG
31	CeqMYB7	CCG001779.1	F	GAGTCGCCGCCAAGTCAGAAC
			R	CCTCACGCTGTCGCAAATCCC
32	CeqMYB10	CCG002353.1	F	TAAGGGTCGGTCGGGCAAGTC
			R	GCGTGGAGTTCCAGTGGTTCTTC
